# Supplementary material for: Refining Robotic Extravesical Ureteral Reimplantation: Impact of Ureteral Adventitia Inclusion and Distal-First Detrusorraphy
Source: J Clin Med. 2026 Feb 4;15(3):1221. doi: 10.3390/jcm15031221 (PMC12898208; doi:10.3390/jcm15031221)
Supplement: Supplementary file 1 [file jcm-15-01221-s001.zip]

Archive with 1 entries (1 files):
- jcm-4095205-supplementary.pdf
